# Supplementary material for: Effects of Arbuscular Mycorrhizal Fungi on Rice Growth Under Different Flooding and Shading Regimes
Source: Front Microbiol. 2021 Oct 26;12:756752. doi: 10.3389/fmicb.2021.756752 (PMC8577809; doi:10.3389/fmicb.2021.756752)
Supplement: Supplementary file 1 [file Data_Sheet_1.XLS]

## Sheet: Fig.1
Exp.1
Variety	Stage	Treatment	Plant biomass (g)			Plant biomass (g)	MGR
GNZ	Heading	NM-NF1	13.6168	13.1226	AM-NF1	13.9221	6.09286
		NM-NF2	13.9645		AM-NF2	13.8306	5.39533
		NM-NF3	11.7864		AM-NF3	11.9451	-8.97245
		NM-IF1	17.7618	18.0888	AM-IF1	13.9785	-22.7231
		NM-IF2	20.1369		AM-IF2	13.1265	-27.433
		NM-IF3	16.3679		AM-IF3	13.1831	-27.1204
		NM-CF1	14.5996	17.6098	AM-CF1	17.0448	-3.20841
		NM-CF2	19.1204		AM-CF2	16.9814	-3.56835
		NM-CF3	19.1094		AM-CF3	15.3285	-12.9549
			Plant biomass (g)			Plant biomass (g)	MGR
	Maturing	NM-NF1	13.2495	14.2564	AM-NF1	18.0169	26.377
		NM-NF2	17.6847		AM-NF2	18.8634	32.3148
		NM-NF3	11.8351		AM-NF3	16.9311	18.7612
		NM-IF1	19.7253	19.1717	AM-IF1	17.4839	-8.80368
		NM-IF2	18.9592		AM-IF2	16.0769	-16.1429
		NM-IF3	18.8307		AM-IF3	14.8417	-22.5855
		NM-CF1	21.7862	19.7384	AM-CF1	20.3501	3.09901
		NM-CF2	17.1354		AM-CF2	19.6024	-0.688851
		NM-CF3	20.2935		AM-CF3	14.1022	-28.5543
			Grain weight (g)			Grain weight (g)	MYR
	Maturing	NM-NF1	2.74924	3.19639	AM-NF1	4.19497	31.2407
		NM-NF2	4.53151		AM-NF2	4.35139	36.1345
		NM-NF3	2.30842		AM-NF3	3.68304	15.2249
		NM-IF1	4.83962	5.58065	AM-IF1	4.62631	-17.1008
		NM-IF2	5.56011		AM-IF2	4.40353	-21.0929
		NM-IF3	6.34222		AM-IF3	4.1286	-26.0193
		NM-CF1	6.87785	6.10364	AM-CF1	5.68809	-6.80818
		NM-CF2	5.13824		AM-CF2	6.21898	1.88972
		NM-CF3	6.29482		AM-CF3	4.78748	-21.5636
			Plant biomass (g)			Plant biomass (g)	MGR
SHZ	Heading	NM-NF1	13.9008	13.3275	AM-NF1	12.8299	-3.73367
		NM-NF2	12.9518		AM-NF2	9.65231	-27.5761
		NM-NF3	13.1299		AM-NF3	12.4423	-6.64232
		NM-IF1	18.2054	18.2345	AM-IF1	13.4035	-26.4939
		NM-IF2	18.4966		AM-IF2	13.7802	-24.4276
		NM-IF3	18.0015		AM-IF3	13.0232	-28.5792
		NM-CF1	20.9162	22.1268	AM-CF1	15.7498	-28.8203
		NM-CF2	23.2131		AM-CF2	15.4315	-30.2586
		NM-CF3	22.2509		AM-CF3	14.76	-33.2934
			Plant biomass (g)			Plant biomass (g)	MGR
	Maturing	NM-NF1	22.7513	21.4498	AM-NF1	21.8536	1.8826
		NM-NF2	22.6557		AM-NF2	23.9337	11.5804
		NM-NF3	18.9424		AM-NF3	20.9888	-2.14931
		NM-IF1	26.5873	24.485	AM-IF1	15.5086	-36.6608
		NM-IF2	25.0753		AM-IF2	13.457	-45.0399
		NM-IF3	21.7923		AM-IF3	14.5304	-40.656
		NM-CF1	24.8381	23.3255	AM-CF1	17.557	-24.7306
		NM-CF2	23.9065		AM-CF2	14.7238	-36.8769
		NM-CF3	21.2318		AM-CF3	18.1429	-22.2184
			Grain weight (g)			Grain weight (g)	MYR
	Maturing	NM-NF1	2.45488	4.05055	AM-NF1	4.88841	20.6851
		NM-NF2	4.11992		AM-NF2	4.00252	-1.18577
		NM-NF3	5.57684		AM-NF3	4.81903	18.9723
		NM-IF1	5.02716	5.47189	AM-IF1	5.12322	-6.37191
		NM-IF2	5.74228		AM-IF2	5.2513	-4.03121
		NM-IF3	5.64622		AM-IF3	3.84775	-29.6814
		NM-CF1	9.43527	8.81621	AM-CF1	6.0358	-31.5375
		NM-CF2	9.00299		AM-CF2	4.93644	-44.0073
		NM-CF3	8.01037		AM-CF3	6.33465	-28.1477
Exp.2
Variety	Stage	Treatment	Plant biomass (g)			Plant biomass (g)	MGR
GNZ	Heading	NM-NF-NS1	32.1296	31.1041	AM-NF-NS1	32.0764	3.12612
		NM-NF-NS2	28.877		AM-NF-NS2	30.4874
		NM-NF-NS3	31.263		AM-NF-NS3	30.6783
		NM-NF-NS4			AM-NF-NS4	31.0473	-0.182441
		NM-NF-NS5	32.1466		AM-NF-NS5	33.5773	7.95162
		NM-NF-S1	20.4148	22.0108	AM-NF-S1	15.8138	-28.1544
		NM-NF-S2	20.646		AM-NF-S2	17.1408	-22.1253
		NM-NF-S3	23.5946		AM-NF-S3	17.5155	-20.4233
		NM-NF-S4	22.8319		AM-NF-S4	19.9155
		NM-NF-S5	22.5667		AM-NF-S5	16.5373	-24.8675
		NM-IF-NS1	35.5714	33.1183	AM-IF-NS1	35.9787
		NM-IF-NS2	35.6469		AM-IF-NS2	34.7023
		NM-IF-NS3	36.6924		AM-IF-NS3	29.9944	-9.43235
		NM-IF-NS4	29.2582		AM-IF-NS4	28.9028	-12.7286
		NM-IF-NS5	28.4226		AM-IF-NS5	25.9565	-21.6247
		NM-IF-S1	23.0164	25.5408	AM-IF-S1	24.4171	-4.39958
		NM-IF-S2	23.6951		AM-IF-S2	25.9542	1.61833
		NM-IF-S3	26.8076		AM-IF-S3	21.5253	-15.7219
		NM-IF-S4	26.4777		AM-IF-S4	23.3632	-8.52619
		NM-IF-S5	27.7074		AM-IF-S5	25.3112	-0.899149

## Sheet: Fig.2
Exp.1
Variety	Stage	Treatment	Y(II)	Y(NPQ)	ETR	Fv/Fm
GNZ	Heading	NM-NF1	0.53	0.178	30.9414	0.803966
			0.535	0.173	31.2333	0.799222
			0.543	0.166	31.7003	0.813988
			0.561	0.129	32.7512
			0.567	0.122	33.1015
			0.57	0.118	33.2766
			0.525	0.185	30.6495
			0.529	0.18	30.883
			0.535	0.173	31.2333
		NM-NF2	0.582	0.021	33.9772	0.677903
			0.582	0.02	33.9772	0.818045
			0.585	0.016	34.1523	0.803036
			0.528	0.181	30.8246
			0.538	0.17	31.4084
			0.543	0.161	31.7003
			0.548	0.157	31.9922
			0.553	0.152	32.2841
			0.556	0.147	32.4593
		NM-NF3	0.482	0.183	28.1392	0.81853
			0.484	0.179	28.2559	0.813605
			0.49	0.173	28.6062	0.817904
			0.505	0.166	29.4819
			0.51	0.158	29.7738
			0.514	0.149	30.0073
			0.547	0.141	31.9339
			0.556	0.134	32.4593
			0.56	0.131	32.6928
		AM-NF1	0.498	0.208	29.0732	0.801558
			0.506	0.2	29.5403	0.806275
			0.507	0.196	29.5987	0.808214
			0.557	0.129	32.5177
			0.56	0.124	32.6928
			0.567	0.12	33.1015
			0.539	0.144	31.4668
			0.547	0.136	31.9339
			0.552	0.132	32.2258
		AM-NF2	0.512	0.172	29.8906	0.804525
			0.519	0.166	30.2992	0.802156
			0.526	0.16	30.7079	0.808159
			0.479	0.219	27.964
			0.486	0.213	28.3727
			0.493	0.208	28.7813
			0.49	0.188	28.6062
			0.495	0.184	28.8981
			0.5	0.181	29.19
		AM-NF3	0.509	0.205	29.7154	0.796276
			0.514	0.201	30.0073	0.803693
			0.52	0.196	30.3576	0.811272
			0.49	0.227	28.6062
			0.498	0.22	29.0732
			0.501	0.215	29.2484
			0.462	0.2	26.9716
			0.469	0.194	27.3802
			0.474	0.191	27.6721
		NM-IF1	0.538	0.17	31.4084	0.799919
			0.55	0.156	32.109	0.784842
			0.562	0.136	32.8096	0.779752
			0.569	0.132	33.2182
			0.577	0.121	33.6853
			0.588	0.109	34.3274
			0.594	0.104	34.6777
			0.6	0.096	35.028
			0.61	0.089	35.6118
		NM-IF2	0.573	0.123	33.4517	0.795482
			0.582	0.112	33.9772	0.787553
			0.591	0.103	34.5026	0.788438
			0.572	0.127	33.3934
			0.576	0.121	33.6269
			0.582	0.114	33.9772
			0.579	0.092	33.802
			0.586	0.083	34.2107
			0.593	0.077	34.6193
		NM-IF3	0.522	0.181	30.4744	0.789899
			0.535	0.165	31.2333	0.783107
			0.547	0.149	31.9339	0.800857
			0.572	0.104	33.3934
			0.58	0.094	33.8604
			0.587	0.086	34.2691
			0.585	0.071	34.1523
			0.59	0.067	34.4442
			0.592	0.065	34.561
		AM-IF1	0.51	0.154	29.7738	0.79275
			0.523	0.141	30.5327	0.795559
			0.53	0.129	30.9414	0.797035
			0.536	0.123	31.2917
			0.55	0.107	32.109
			0.561	0.091	32.7512
			0.52	0.177	30.3576
			0.532	0.164	31.0582
			0.54	0.156	31.5252
		AM-IF2	0.506	0.189	29.5403	0.780488
			0.517	0.175	30.1825	0.789474
			0.528	0.162	30.8246	0.806775
			0.513	0.171	29.9489
			0.527	0.153	30.7663
			0.54	0.139	31.5252
			0.509	0.19	29.7154
			0.518	0.178	30.2408
			0.528	0.166	30.8246
		AM-IF3	0.424	0.291	24.7531	0.79476
			0.431	0.284	25.1618	0.81153
			0.439	0.277	25.6288	0.794749
			0.492	0.199	28.723
			0.497	0.19	29.0149
			0.507	0.178	29.5987
			0.436	0.29	25.4537
			0.441	0.285	25.7456
			0.451	0.275	26.3294
		NM-CF1	0.584	0.1	34.0939	0.813005
			0.59	0.097	34.4442	0.80365
			0.592	0.097	34.561	0.811777
			0.559	0.122	32.6344
			0.565	0.117	32.9847
			0.574	0.113	33.5101
			0.596	0.099	34.7945
			0.602	0.102	35.1448
			0.605	0.101	35.3199
		NM-CF2	0.517	0.197	30.1825	0.804317
			0.522	0.189	30.4744	0.801724
			0.528	0.181	30.8246	0.806463
			0.53	0.203	30.9414
			0.54	0.192	31.5252
			0.55	0.178	32.109
			0.551	0.135	32.1674
			0.556	0.127	32.4593
			0.56	0.121	32.6928
		NM-CF3	0.523	0.2	30.5327	0.809019
			0.529	0.189	30.883	0.808854
			0.542	0.173	31.642	0.798054
			0.459	0.273	26.7964
			0.472	0.261	27.5554
			0.478	0.252	27.9056
			0.453	0.282	26.4461
			0.456	0.278	26.6213
			0.466	0.27	27.2051
		AM-CF1	0.448	0.286	26.1542	0.800149
			0.45	0.285	26.271	0.786746
			0.453	0.281	26.4461	0.804887
			0.424	0.3	24.7531
			0.428	0.296	24.9866
			0.436	0.291	25.4537
			0.476	0.25	27.7889
			0.48	0.245	28.0224
			0.488	0.239	28.4894
		AM-CF2	0.406	0.317	23.7023	0.789575
			0.409	0.315	23.8774	0.796553
			0.412	0.313	24.0526	0.813313
			0.463	0.271	27.0299
			0.463	0.272	27.0299
			0.468	0.268	27.3218
			0.406	0.333	23.7023
			0.412	0.328	24.0526
			0.414	0.327	24.1693
		AM-CF3	0.406	0.345	23.7023	0.790876
			0.407	0.344	23.7607	0.801431
			0.421	0.333	24.578	0.816295
			0.357	0.39	20.8417
			0.359	0.387	20.9584
			0.369	0.38	21.5422
			0.47	0.253	27.4386
			0.471	0.251	27.497
			0.473	0.249	27.6137
	Maturing	NM-NF1	0.483	0.26	28.1975	0.793063
			0.504	0.241	29.4235	0.797702
			0.507	0.224	29.5987	0.791301
			0.487	0.257	28.4311
			0.511	0.217	29.8322
			0.533	0.207	31.1165
			0.572	0.125	33.3934
			0.574	0.122	33.5101
			0.571	0.122	33.335
		NM-NF2	0.449	0.304	26.2126	0.77736
			0.466	0.284	27.2051	0.771142
			0.47	0.279	27.4386	0.763316
			0.528	0.21	30.8246
			0.533	0.202	31.1165
			0.54	0.192	31.5252
			0.506	0.215	29.5403
			0.516	0.203	30.1241
			0.531	0.175	30.9998
		NM-NF3	0.517	0.226	30.1825	0.788523
			0.52	0.225	30.3576	0.818393
			0.519	0.225	30.2992	0.797659
			0.497	0.236	29.0149
			0.508	0.227	29.657
			0.51	0.223	29.7738
			0.49	0.243	28.6062
			0.493	0.238	28.7813
			0.494	0.238	28.8397
		AM-NF1	0.352	0.408	20.5498	0.794009
			0.348	0.411	20.3162	0.804662
			0.357	0.406	20.8417	0.747143
			0.426	0.335	24.8699
			0.44	0.321	25.6872
			0.46	0.301	26.8548
			0.487	0.231	28.4311
			0.49	0.225	28.6062
			0.489	0.224	28.5478
		AM-NF2	0.392	0.208	22.885	0.595414
			0.402	0.197	23.4688	0.798023
			0.402	0.192	23.4688	0.78914
			0.471	0.288	27.497
			0.477	0.277	27.8473
			0.491	0.261	28.6646
			0.525	0.216	30.6495
			0.533	0.205	31.1165
			0.539	0.196	31.4668
		AM-NF3	0.42	0.324	24.5196	0.766404
			0.426	0.317	24.8699	0.788917
			0.428	0.317	24.9866	0.782414
			0.438	0.333	25.5704
			0.441	0.328	25.7456
			0.451	0.319	26.3294
			0.373	0.396	21.7757
			0.381	0.388	22.2428
			0.379	0.385	22.126
		NM-IF1	0.257	0.487	15.0037	0.746357
			0.257	0.489	15.0037	0.772676
			0.272	0.475	15.8794	0.766212
			0.318	0.393	18.5648
			0.326	0.388	19.0319
			0.332	0.387	19.3822
			0.344	0.399	20.0827
			0.349	0.395	20.3746
			0.358	0.387	20.9
		NM-IF2	0.275	0.468	16.0545	0.767281
			0.287	0.458	16.7551	0.756082
			0.296	0.449	17.2805	0.768715
			0.379	0.352	22.126
			0.383	0.348	22.3595
			0.391	0.341	22.8266
			0.408	0.332	23.819
			0.423	0.318	24.6947
			0.422	0.319	24.6364
		NM-IF3	0.417	0.308	24.3445	0.783869
			0.408	0.317	23.819	0.768554
			0.418	0.31	24.4028	0.761796
			0.285	0.469	16.6383
			0.277	0.478	16.1713
			0.287	0.47	16.7551
			0.351	0.352	20.4914
			0.35	0.355	20.433
			0.366	0.344	21.3671
		AM-IF1	0.344	0.414	20.0827	0.782253
			0.338	0.422	19.7324	0.775625
			0.344	0.419	20.0827	0.787339
			0.378	0.374	22.0676
			0.387	0.366	22.5931
			0.391	0.364	22.8266
			0.361	0.363	21.0752
			0.37	0.358	21.6006
			0.373	0.358	21.7757
		AM-IF2	0.323	0.419	18.8567	0.770285
			0.327	0.419	19.0903	0.765946
			0.332	0.415	19.3822	0.754204
			0.336	0.408	19.6157
			0.328	0.415	19.1486
			0.348	0.4	20.3162
			0.346	0.331	20.1995
			0.35	0.332	20.433
			0.358	0.328	20.9
		AM-IF3	0.307	0.445	17.9227	0.776496
			0.314	0.44	18.3313	0.757225
			0.32	0.435	18.6816	0.773178
			0.348	0.379	20.3162
			0.358	0.371	20.9
			0.356	0.373	20.7833
			0.337	0.388	19.6741
			0.345	0.38	20.1411
			0.347	0.381	20.2579
		NM-CF1	0.367	0.377	21.4255	0.792173
			0.375	0.37	21.8925	0.770483
			0.377	0.367	22.0093	0.794966
			0.339	0.405	19.7908
			0.356	0.394	20.7833
			0.353	0.396	20.6081
			0.383	0.338	22.3595
			0.389	0.328	22.7098
			0.385	0.33	22.4763
		NM-CF2	0.285	0.457	16.6383	0.765086
			0.287	0.457	16.7551	0.778413
			0.286	0.459	16.6967	0.706127
			0.329	0.38	19.207
			0.341	0.374	19.9076
			0.343	0.374	20.0243
			0.414	0.433	24.1693
			0.414	0.432	24.1693
			0.423	0.422	24.6947
		NM-CF3	0.337	0.408	19.6741	0.806247
			0.341	0.405	19.9076	0.764093
			0.352	0.394	20.5498	0.79047
			0.431	0.275	25.1618
			0.432	0.271	25.2202
			0.439	0.265	25.6288
			0.49	0.215	28.6062
			0.488	0.215	28.4894
			0.493	0.21	28.7813
		AM-CF1	0.213	0.507	12.4349	0.770979
			0.217	0.508	12.6685	0.733788
			0.221	0.508	12.902	0.742591
			0.295	0.418	17.2221
			0.298	0.416	17.3972
			0.311	0.403	18.1562
			0.445	0.242	25.9791
			0.453	0.232	26.4461
			0.454	0.228	26.5045
		AM-CF2	0.436	0.298	25.4537	0.773623
			0.432	0.299	25.2202	0.754552
			0.44	0.293	25.6872	0.790338
			0.416	0.297	24.2861
			0.417	0.296	24.3445
			0.425	0.289	24.8115
			0.468	0.27	27.3218
			0.479	0.259	27.964
			0.485	0.251	28.3143
		AM-CF3	0.429	0.31	25.045	0.774026
			0.437	0.302	25.5121	0.777469
			0.436	0.303	25.4537	0.76557
			0.417	0.322	24.3445
			0.417	0.325	24.3445
			0.422	0.323	24.6364
			0.433	0.272	25.2785
			0.442	0.265	25.804
			0.437	0.269	25.5121
SHZ	Heading	NM-NF1	0.612	0.076	35.7286	0.766512
			0.614	0.073	35.8453	0.769562
			0.617	0.07	36.0205	0.779345
			0.549	0.135	32.0506
			0.554	0.129	32.3425
			0.558	0.12	32.576
			0.626	0.056	36.5459
			0.627	0.056	36.6043
			0.628	0.054	36.6626
		NM-NF2	0.55	0.128	32.109	0.7915
			0.553	0.125	32.2841	0.776337
			0.557	0.121	32.5177	0.779418
			0.598	0.089	34.9112
			0.603	0.08	35.2031
			0.621	0.074	36.254
			0.623	0.05	36.3707
			0.631	0.047	36.8378
			0.634	0.047	37.0129
		NM-NF3	0.53	0.144	30.9414	0.790564
			0.536	0.136	31.2917	0.79404
			0.545	0.125	31.8171	0.786854
			0.505	0.18	29.4819
			0.52	0.165	30.3576
			0.528	0.149	30.8246
			0.492	0.185	28.723
			0.506	0.171	29.5403
			0.519	0.154	30.2992
		AM-NF1	0.545	0.153	31.8171	0.769295
			0.554	0.142	32.3425	0.786831
			0.564	0.13	32.9263	0.786831
			0.627	0.073	36.6043
			0.63	0.069	36.7794
			0.631	0.068	36.8378
			0.594	0.107	34.6777
			0.603	0.097	35.2031
			0.608	0.092	35.495
		AM-NF2	0.535	0.199	31.2333	0.794599
			0.547	0.188	31.9339	0.790602
			0.558	0.175	32.576	0.814981
			0.564	0.173	32.9263
			0.583	0.152	34.0355
			0.596	0.137	34.7945
			0.578	0.156	33.7436
			0.594	0.141	34.6777
			0.606	0.131	35.3783
		AM-NF3	0.626	0.106	36.5459	0.804083
			0.63	0.104	36.7794	0.800944
			0.634	0.104	37.0129	0.797748
			0.625	0.107	36.4875
			0.633	0.107	36.9545
			0.637	0.105	37.1881
			0.578	0.133	33.7436
			0.577	0.134	33.6853
			0.582	0.13	33.9772
		NM-IF1	0.61	0.116	35.6118	0.785155
			0.616	0.108	35.9621	0.796796
			0.62	0.103	36.1956	0.773577
			0.562	0.188	32.8096
			0.581	0.165	33.9188
			0.589	0.155	34.3858
			0.599	0.125	34.9696
			0.604	0.119	35.2615
			0.605	0.115	35.3199
		NM-IF2	0.588	0.141	34.3274	0.785886
			0.588	0.14	34.3274	0.767789
			0.588	0.141	34.3274	0.753124
			0.533	0.192	31.1165
			0.533	0.191	31.1165
			0.534	0.191	31.1749
			0.595	0.106	34.7361
			0.601	0.098	35.0864
			0.603	0.097	35.2031
		NM-IF3	0.618	0.102	36.0788	0.777236
			0.616	0.104	35.9621	0.781523
			0.613	0.108	35.7869	0.756427
			0.647	0.075	37.7719
			0.646	0.075	37.7135
			0.649	0.075	37.8886
			0.584	0.129	34.0939
			0.581	0.133	33.9188
			0.578	0.137	33.7436
		AM-IF1	0.505	0.228	29.4819	0.771644
			0.5	0.231	29.19	0.730769
			0.494	0.238	28.8397	0.781623
			0.499	0.213	29.1316
			0.493	0.218	28.7813
			0.495	0.218	28.8981
			0.481	0.256	28.0808
			0.48	0.257	28.0224
			0.48	0.258	28.0224
		AM-IF2	0.478	0.253	27.9056	0.788608
			0.475	0.256	27.7305	0.778858
			0.477	0.254	27.8473	0.79243
			0.535	0.188	31.2333
			0.535	0.189	31.2333
			0.531	0.194	30.9998
			0.512	0.227	29.8906
			0.514	0.227	30.0073
			0.515	0.227	30.0657
		AM-IF3	0.549	0.187	32.0506	0.778363
			0.547	0.188	31.9339	0.782305
			0.546	0.19	31.8755	0.786951
			0.544	0.188	31.7587
			0.538	0.193	31.4084
			0.538	0.196	31.4084
			0.559	0.178	32.6344
			0.555	0.183	32.4009
			0.552	0.187	32.2258
		NM-CF1	0.503	0.248	29.3651	0.787789
			0.503	0.247	29.3651	0.770903
			0.505	0.246	29.4819	0.789581
			0.492	0.258	28.723
			0.491	0.258	28.6646
			0.492	0.257	28.723
			0.537	0.214	31.3501
			0.544	0.207	31.7587
			0.548	0.201	31.9922
		NM-CF2	0.462	0.307	26.9716	0.802326
			0.48	0.288	28.0224	0.807618
			0.496	0.271	28.9565	0.799638
			0.44	0.324	25.6872
			0.455	0.31	26.5629
			0.466	0.299	27.2051
			0.301	0.465	17.5724
			0.31	0.458	18.0978
			0.329	0.44	19.207
		NM-CF3	0.351	0.402	20.4914	0.773643
			0.355	0.399	20.7249	0.780278
			0.366	0.389	21.3671	0.786627
			0.234	0.501	13.6609
			0.244	0.491	14.2447
			0.241	0.494	14.0696
			0.324	0.444	18.9151
			0.339	0.431	19.7908
			0.341	0.428	19.9076
		AM-CF1	0.252	0.478	14.7118	0.779975
			0.252	0.476	14.7118	0.786448
			0.259	0.471	15.1204	0.812593
			0.281	0.452	16.4048
			0.281	0.451	16.4048
			0.286	0.448	16.6967
			0.229	0.509	13.369
			0.227	0.511	13.2523
			0.235	0.505	13.7193
		AM-CF2	0.271	0.463	15.821	0.767521
			0.276	0.461	16.1129	0.782942
			0.278	0.459	16.2296	0.79031
			0.267	0.464	15.5875
			0.276	0.457	16.1129
			0.278	0.454	16.2296
			0.367	0.387	21.4255
			0.375	0.38	21.8925
			0.382	0.373	22.3012
		AM-CF3	0.42	0.33	24.5196	0.777246
			0.427	0.322	24.9283	0.80292
			0.437	0.314	25.5121	0.787447
			0.41	0.353	23.9358
			0.414	0.349	24.1693
			0.418	0.346	24.4028
			0.455	0.299	26.5629
			0.467	0.285	27.2635
			0.475	0.279	27.7305
SHZ	Maturing	NM-NF1	0.54	0.097	31.5252	0.782589
			0.547	0.093	31.9339	0.794503
			0.55	0.093	32.109	0.783626
			0.591	0.095	34.5026
			0.595	0.093	34.7361
			0.596	0.093	34.7945
			0.561	0.088	32.7512
			0.565	0.087	32.9847
			0.567	0.087	33.1015
		NM-NF2	0.435	0.138	25.3953	0.790676
			0.447	0.131	26.0959	0.761823
			0.453	0.128	26.4461	0.784566
			0.458	0.149	26.738
			0.466	0.143	27.2051
			0.467	0.142	27.2635
			0.519	0.106	30.2992
			0.525	0.106	30.6495
			0.533	0.105	31.1165
		NM-NF3	0.527	0.169	30.7663	0.802632
			0.538	0.156	31.4084	0.791997
			0.543	0.149	31.7003	0.78541
			0.361	0.282	21.0752
			0.375	0.273	21.8925
			0.377	0.269	22.0093
			0.563	0.159	32.8679
			0.576	0.146	33.6269
			0.582	0.138	33.9772
		AM-NF1	0.436	0.156	25.4537	0.757923
			0.446	0.149	26.0375	0.777832
			0.453	0.141	26.4461	0.780956
			0.532	0.088	31.0582
			0.535	0.087	31.2333
			0.537	0.088	31.3501
			0.472	0.143	27.5554
			0.478	0.14	27.9056
			0.482	0.138	28.1392
		AM-NF2	0.617	0.104	36.0205	0.802908
			0.616	0.106	35.9621	0.77047
			0.621	0.105	36.254	0.761754
			0.51	0.132	29.7738
			0.51	0.135	29.7738
			0.515	0.133	30.0657
			0.474	0.131	27.6721
			0.475	0.133	27.7305
			0.479	0.132	27.964
		AM-NF3	0.442	0.165	25.804	0.716522
			0.444	0.165	25.9207	0.738781
			0.443	0.168	25.8623	0.666336
			0.451	0.166	26.3294
			0.456	0.163	26.6213
			0.458	0.163	26.738
			0.351	0.174	20.4914
			0.352	0.178	20.5498
			0.352	0.179	20.5498
		NM-IF1	0.418	0.256	24.4028	0.78343
			0.431	0.244	25.1618	0.749117
			0.427	0.244	24.9283	0.763941
			0.424	0.203	24.7531
			0.425	0.201	24.8115
			0.431	0.199	25.1618
			0.407	0.255	23.7607
			0.407	0.251	23.7607
			0.406	0.252	23.7023
		NM-IF2	0.346	0.359	20.1995	0.791002
			0.353	0.354	20.6081	0.767053
			0.353	0.353	20.6081	0.765193
			0.298	0.414	17.3972
			0.312	0.403	18.2146
			0.311	0.402	18.1562
			0.333	0.348	19.4405
			0.336	0.347	19.6157
			0.341	0.345	19.9076
		NM-IF3	0.367	0.346	21.4255	0.729363
			0.373	0.335	21.7757	0.761905
			0.376	0.326	21.9509	0.75282
			0.365	0.304	21.3087
			0.364	0.303	21.2503
			0.364	0.303	21.2503
			0.262	0.498	15.2956
			0.278	0.482	16.2296
			0.284	0.475	16.5799
		AM-IF1	0.394	0.217	23.0017	0.730552
			0.385	0.223	22.4763	0.755066
			0.378	0.221	22.0676	0.782477
			0.342	0.297	19.966
			0.343	0.294	20.0243
			0.333	0.298	19.4405
			0.376	0.326	21.9509
			0.375	0.324	21.8925
			0.38	0.323	22.1844
		AM-IF2	0.364	0.286	21.2503	0.762525
			0.354	0.293	20.6665	0.750984
			0.354	0.295	20.6665	0.769031
			0.281	0.367	16.4048
			0.3	0.351	17.514
			0.286	0.36	16.6967
			0.384	0.312	22.4179
			0.383	0.31	22.3595
			0.391	0.297	22.8266
		AM-IF3	0.382	0.109	22.3012	0.606396
			0.376	0.109	21.9509	0.717566
			0.368	0.112	21.4838	0.738179
			0.382	0.217	22.3012
			0.374	0.221	21.8341
			0.37	0.221	21.6006
			0.371	0.175	21.659
			0.365	0.172	21.3087
			0.361	0.172	21.0752
		NM-CF1	0.35	0.325	20.433	0.786628
			0.358	0.319	20.9	0.766602
			0.371	0.306	21.659	0.756986
			0.407	0.264	23.7607
			0.414	0.256	24.1693
			0.417	0.239	24.3445
			0.465	0.175	27.1467
			0.464	0.174	27.0883
			0.464	0.174	27.0883
		NM-CF2	0.37	0.279	21.6006	0.762328
			0.37	0.284	21.6006	0.739505
			0.374	0.28	21.8341	0.700216
			0.36	0.251	21.0168
			0.356	0.26	20.7833
			0.361	0.256	21.0752
			0.342	0.308	19.966
			0.335	0.315	19.5573
			0.34	0.309	19.8492
		NM-CF3	0.366	0.24	21.3671	0.763597
			0.375	0.233	21.8925	0.761337
			0.385	0.229	22.4763	0.793103
			0.31	0.369	18.0978
			0.315	0.366	18.3897
			0.328	0.357	19.1486
			0.425	0.325	24.8115
			0.441	0.307	25.7456
			0.456	0.292	26.6213
		AM-CF1	0.397	0.254	23.1769	0.734979
			0.402	0.253	23.4688	0.769692
			0.404	0.252	23.5855	0.713409
			0.386	0.31	22.5347
			0.386	0.31	22.5347
			0.387	0.307	22.5931
			0.313	0.326	18.2729
			0.303	0.328	17.6891
			0.315	0.317	18.3897
		AM-CF2	0.356	0.307	20.7833	0.732819
			0.359	0.304	20.9584	0.750973
			0.36	0.304	21.0168	0.7591
			0.31	0.388	18.0978
			0.308	0.389	17.981
			0.313	0.386	18.2729
			0.374	0.327	21.8341
			0.373	0.328	21.7757
			0.378	0.325	22.0676
		AM-CF3	0.322	0.239	18.7984	0.787879
			0.331	0.229	19.3238	0.775716
			0.335	0.222	19.5573	0.753866
			0.32	0.383	18.6816
			0.331	0.371	19.3238
			0.341	0.361	19.9076
			0.261	0.425	15.2372
			0.272	0.412	15.8794
			0.276	0.408	16.1129

## Sheet: Fig.3
Exp.2
Variety	Stage	Treatment	OsPT2	OsPT11	OsPT6	Gint PT
GNZ	Heading	NM-NF-NS1	1.82267		0.0363053
		NM-NF-NS2	3.25072
		NM-NF-NS4	1.2753		0.034128
		AM-NF-NS2	0.471714		0.00355442	0.0115317
		AM-NF-NS3	0.219855	0.00135273	0.00662377	0.0197077
		AM-NF-NS4	0.454169	0.000853838	0.0121307
		NM-NF-S3	3.27481		0.00850061
		NM-NF-S4	1.47766		0.009672
		NM-NF-S5	3.35996		0.047702
		AM-NF-S1	0.00378552	0.000381462	0.000385478	0.00786046
		AM-NF-S2	0.00290742	0.000294397	0.000447209	0.00357485
		AM-NF-S3	0.0145113		0.00171771	0.00797827
		NM-IF-NS1	1.30592		0.0510636
		NM-IF-NS2	1.03179		0.0382712
		AM-IF-NS1	0.308074	0.000684801	0.0138116	0.00795581
		AM-IF-NS3	0.178264	0.000983628	0.0217092	0.00178952
		AM-IF-NS5	0.100653	0.00121537	0.0259299
		NM-IF-S2	2.13311		0.0786783
		NM-IF-S3	2.656		0.0558905
		NM-IF-S4	1.00933		0.0486716
		AM-IF-S1		0.00123652	0.0808974	0.0159912
		AM-IF-S3	0.113721		0.0194013	0.00283642
		AM-IF-S5	0.161478	0.000501148	0.0161177
GI DM2 100%
GI DM3 100%	Gint PT
GI DM4 100%	Gint PT
GI DM4 70%	Gint PT
GI DM2 70%	Gint PT
GI DM3 70%	Gint PT
GI DFM1 100%	Gint PT
GI DFM3 100%	Gint PT
GI DFM5 100%	Gint PT
GI DFM1 70%	Gint PT
GI DFM3 70%	Gint PT
GI DFM5 70%	Gint PT

## Sheet: Fig.4
Exp.1
Variety	Stage	Treatment	Shoot P content (g)			Shoot P content (g)	Shoot MPR
GNZ	Heading	NM-NF1	0.0200029	0.0194521	AM-NF1	0.0231299	18.9072
		NM-NF2	0.0206017		AM-NF2	0.0223453	14.8735
		NM-NF3	0.0177518		AM-NF3	0.0164144	-15.6164
		NM-IF1	0.0311319	0.0304051	AM-IF1	0.0306528	0.814508
		NM-IF2	0.0318227		AM-IF2	0.0241359	-20.6189
		NM-IF3	0.0282607		AM-IF3	0.0227678	-25.1187
		NM-CF1	0.0316665	0.0325228	AM-CF1	0.031639	-2.71767
		NM-CF2	0.0341811		AM-CF2	0.0309484	-4.84111
		NM-CF3	0.031721		AM-CF3	0.0247347	-23.9468
	Maturing	NM-NF1	0.00965709	0.0117636	AM-NF1	0.0164784	40.0797
		NM-NF2	0.0124367		AM-NF2	0.0181426	54.2269
		NM-NF3	0.013197		AM-NF3	0.0173444	47.4409
		NM-IF1	0.0153093	0.0160124	AM-IF1	0.0151244	-5.546
		NM-IF2	0.0181492		AM-IF2	0.0165912	3.61455
		NM-IF3	0.0145787		AM-IF3	0.0133722	-16.4883
		NM-CF1	0.0177016	0.0187831	AM-CF1	0.018206	-3.07217
		NM-CF2	0.0174421		AM-CF2	0.0174606	-7.041
		NM-CF3	0.0212055		AM-CF3	0.011703	-37.6937
SHZ	Heading	NM-NF1	0.02809	0.0229736	AM-NF1	0.0220225	-4.13996
		NM-NF2	0.0179137		AM-NF2	0.014989	-34.7555
		NM-NF3	0.0229169		AM-NF3	0.0245635	6.92081
		NM-IF1	0.0251827	0.0251072	AM-IF1	0.0201451	-19.7636
		NM-IF2	0.023628		AM-IF2	0.0190191	-24.2486
		NM-IF3	0.0265109		AM-IF3	0.0206667	-17.6862
		NM-CF1	0.0289873	0.0291645	AM-CF1	0.0259527	-11.0126
		NM-CF2	0.03428		AM-CF2	0.0225632	-22.6346
		NM-CF3	0.0242261		AM-CF3	0.0218471	-25.0901
	Maturing	NM-NF1	0.0315406	0.0252157	AM-NF1	0.028515	13.0845
		NM-NF2	0.025551		AM-NF2	0.0318755	26.4114
		NM-NF3	0.0185556		AM-NF3	0.0239667	-4.95325
		NM-IF1	0.0313669	0.0289605	AM-IF1	0.0153898	-46.8596
		NM-IF2	0.0291577		AM-IF2	0.0127825	-55.8623
		NM-IF3	0.0263571		AM-IF3	0.0135192	-53.3184
		NM-CF1	0.018968	0.0185683	AM-CF1	0.0181449	-2.28013
		NM-CF2	0.0199854		AM-CF2	0.0136494	-26.491
		NM-CF3	0.0167516		AM-CF3	0.0157425	-15.2184
Exp.2
Variety	Stage	Treatment	P content (g)			P content (g)	MPR
GNZ	Heading	NM-NF-NS1	0.021348	0.0208285	AM-NF-NS1	0.0276707	32.8498
		NM-NF-NS2	0.0177577		AM-NF-NS2	0.0278479	33.7008
		NM-NF-NS3	0.0193673		AM-NF-NS3	0.0272682	30.9175
		NM-NF-NS4	0.0253725		AM-NF-NS4	0.0290631	39.535
		NM-NF-NS5	0.0202972		AM-NF-NS5	0.0278768	33.8397
		NM-NF-S1	0.0212075	0.022037	AM-NF-S1	0.0138514	-37.145
		NM-NF-S2	0.021251		AM-NF-S2	0.0157901	-28.3472
		NM-NF-S3	0.0218746		AM-NF-S3	0.0157972	-28.3153
		NM-NF-S4	0.0229647		AM-NF-S4	0.0180891	-17.9149
		NM-NF-S5	0.0228873		AM-NF-S5	0.014063	-36.1844
		NM-IF-NS1	0.0329591	0.0275061	AM-IF-NS1	0.0456551	65.9818
		NM-IF-NS2	0.0280536		AM-IF-NS2	0.0382423	39.0322
		NM-IF-NS3	0.029524		AM-IF-NS3	0.0315472	14.6918
		NM-IF-NS4	0.0256674		AM-IF-NS4	0.0280884	2.117
		NM-IF-NS5	0.0213263		AM-IF-NS5	0.0249621	-9.24886
		NM-IF-S1	0.024	0.0302753	AM-IF-S1	0.0326382	7.80457
		NM-IF-S2	0.0273793		AM-IF-S2	0.0295434	-2.41767
		NM-IF-S3	0.0287578		AM-IF-S3	0.0239028	-21.0488
		NM-IF-S4	0.0353661		AM-IF-S4	0.0243985	-19.4114
		NM-IF-S5	0.0358736		AM-IF-S5	0.0297241	-1.82092

## Sheet: Fig.5
Exp.2
Variety	Stage	Treatment	PR1	PBZ1
GNZ	Heading	NM-NF-NS1	0.0209314	0.00350333
		NM-NF-NS2	0.0219837	0.010862
		NM-NF-NS4	0.0207802	0.00179166
		AM-NF-NS2	0.0593624	0.173694
		AM-NF-NS3	0.0196783	0.137389
		AM-NF-NS4	0.0565782	0.111986
		NM-NF-S3	0.080537	0.0188548
		NM-NF-S4	0.113274	0.00583425
		NM-NF-S5	0.171214	0.0143215
		AM-NF-S1	0.148349	0.737374
		AM-NF-S2	0.115815	1.08527
		AM-NF-S3	0.102864	0.53204
		NM-IF-NS1	0.0246838	0.0058016
		NM-IF-NS2	0.0305429	0.00134653
		AM-IF-NS1	0.0908852	0.0422077
		AM-IF-NS3	0.0794034	0.0854323
		AM-IF-NS5	0.0885262	0.0466373
		NM-IF-S2	0.108411	0.00447662
		NM-IF-S3	0.162666	0.00787411
		NM-IF-S4	0.0766589	0.0120433
		AM-IF-S1	0.0758469
		AM-IF-S3	0.0736157	0.354285
		AM-IF-S5	0.0830766	0.134735

## Sheet: Fig.S1
Exp.1
Variety	Stage	Treatment	Plant biomass (g)	Grain weight (g)
GNZ	Heading	NM-NF1	13.6168
		NM-NF2	13.9645
		NM-NF3	11.7864
		AM-NF1	13.9221
		AM-NF2	13.8306
		AM-NF3	11.9451
		NM-IF1	17.7618
		NM-IF2	20.1369
		NM-IF3	16.3679
		AM-IF1	13.9785
		AM-IF2	13.1265
		AM-IF3	13.1831
		NM-CF1	14.5996
		NM-CF2	19.1204
		NM-CF3	19.1094
		AM-CF1	17.0448
		AM-CF2	16.9814
		AM-CF3	15.3285
	Maturing	NM-NF1	13.2495	2.74924
		NM-NF2	17.6847	4.53151
		NM-NF3	11.8351	2.30842
		AM-NF1	18.0169	4.19497
		AM-NF2	18.8634	4.35139
		AM-NF3	16.9311	3.68304
		NM-IF1	19.7253	4.83962
		NM-IF2	18.9592	5.56011
		NM-IF3	18.8307	6.34222
		AM-IF1	17.4839	4.62631
		AM-IF2	16.0769	4.40353
		AM-IF3	14.8417	4.1286
		NM-CF1	21.7862	6.87785
		NM-CF2	17.1354	5.13824
		NM-CF3	20.2935	6.29482
		AM-CF1	20.3501	5.68809
		AM-CF2	19.6024	6.21898
		AM-CF3	14.1022	4.78748
SHZ	Heading	NM-NF1	13.9008
		NM-NF2	12.9518
		NM-NF3	13.1299
		AM-NF1	12.8299
		AM-NF2	9.65231
		AM-NF3	12.4423
		NM-IF1	18.2054
		NM-IF2	18.4966
		NM-IF3	18.0015
		AM-IF1	13.4035
		AM-IF2	13.7802
		AM-IF3	13.0232
		NM-CF1	20.9162
		NM-CF2	23.2131
		NM-CF3	22.2509
		AM-CF1	15.7498
		AM-CF2	15.4315
		AM-CF3	14.76
	Maturing	NM-NF1	22.7513	2.45488
		NM-NF2	22.6557	4.11992
		NM-NF3	18.9424	5.57684
		AM-NF1	21.8536	4.88841
		AM-NF2	23.9337	4.00252
		AM-NF3	20.9888	4.81903
		NM-IF1	26.5873	5.02716
		NM-IF2	25.0753	5.74228
		NM-IF3	21.7923	5.64622
		AM-IF1	15.5086	5.12322
		AM-IF2	13.457	5.2513
		AM-IF3	14.5304	3.84775
		NM-CF1	24.8381	9.43527
		NM-CF2	23.9065	9.00299
		NM-CF3	21.2318	8.01037
		AM-CF1	17.557	6.0358
		AM-CF2	14.7238	4.93644
		AM-CF3	18.1429	6.33465
Exp.2
Variety	Stage	Treatment	Plant biomass (g)
GNZ	Heading	NM-NF-NS1	32.1296
		NM-NF-NS2	28.877
		NM-NF-NS3	31.263
		NM-NF-NS4	33.4288
		NM-NF-NS5	32.1466
		AM-NF-NS1	32.0764
		AM-NF-NS2	30.4874
		AM-NF-NS3	30.6783
		AM-NF-NS4	31.0473
		AM-NF-NS5	33.5773
		NM-NF-S1	20.4148
		NM-NF-S2	20.646
		NM-NF-S3	23.5946
		NM-NF-S4	22.8319
		NM-NF-S5	22.5667
		AM-NF-S1	15.8138
		AM-NF-S2	17.1408
		AM-NF-S3	17.5155
		AM-NF-S4	19.9155
		AM-NF-S5	16.5373
		NM-IF-NS1	35.5714
		NM-IF-NS2	35.6469
		NM-IF-NS3	36.6924
		NM-IF-NS4	29.2582
		NM-IF-NS5	28.4226
		AM-IF-NS1	35.9787
		AM-IF-NS2	34.7023
		AM-IF-NS3	29.9944
		AM-IF-NS4	28.9028
		AM-IF-NS5	25.9565
		NM-IF-S1	23.0164
		NM-IF-S2	23.6951
		NM-IF-S3	26.8076
		NM-IF-S4	26.4777
		NM-IF-S5	27.7074
		AM-IF-S1	24.4171
		AM-IF-S2	25.9542
		AM-IF-S3	21.5253
		AM-IF-S4	23.3632
		AM-IF-S5	25.3112

## Sheet: Fig.S2
Exp.2
Variety	Stage	Treatment	Fv/Fm	Y(II)	Y(NPQ)	ETR
GNZ	Heading	NM-NF-NS1	0.784333	0.587	0.122	34
				0.599	0.109	35
				0.604	0.102	35
			0.752742	0.585	0.109	34
				0.588	0.104	34
				0.594	0.098	35
			0.769193	0.609	0.095	36
				0.614	0.091	36
				0.616	0.089	36
		NM-NF-NS2	0.756538	0.575	0.118	34
				0.578	0.114	34
				0.583	0.108	34
			0.763485	0.574	0.108	33
				0.57	0.122	33
				0.558	0.141	33
			0.7745	0.464	0.273	27
				0.475	0.261	28
				0.479	0.253	28
		NM-NF-NS3	0.759625	0.472	0.259	28
				0.472	0.255	28
				0.477	0.249	28
			0.787204	0.537	0.179	31
				0.541	0.174	32
				0.546	0.171	32
			0.76742	0.498	0.221	29
				0.503	0.216	29
				0.505	0.212	30
		NM-NF-NS4	0.731998	0.525	0.158	31
				0.526	0.155	31
				0.529	0.154	31
			0.786684	0.514	0.207	30
				0.519	0.201	30
				0.523	0.196	31
			0.817089	0.538	0.178	31
				0.542	0.173	32
				0.546	0.166	32
		NM-NF-NS5	0.783245	0.493	0.233	29
				0.495	0.231	29
				0.499	0.228	29
			0.81745	0.455	0.277	27
				0.464	0.269	27
				0.471	0.264	27
			0.736866	0.507	0.22	30
				0.512	0.214	30
				0.519	0.206	30
		AM-NF-NS1	0.756098	0.567	0.115	33
				0.57	0.11	33
				0.569	0.108	33
			0.773341	0.548	0.151	32
				0.547	0.151	32
				0.549	0.149	32
			0.774894	0.522	0.191	30
				0.52	0.189	30
				0.523	0.187	31
		AM-NF-NS2	0.780896	0.5	0.227	29
				0.497	0.229	29
				0.498	0.227	29
			0.784586	0.528	0.204	31
				0.532	0.199	31
				0.534	0.196	31
			0.792802	0.511	0.222	30
				0.522	0.212	30
				0.521	0.21	30
		AM-NF-NS3	0.776894	0.495	0.237	29
				0.497	0.234	29
				0.5	0.232	29
			0.7891	0.497	0.239	29
				0.503	0.233	29
				0.502	0.231	29
			0.779317	0.473	0.264	28
				0.471	0.266	28
				0.473	0.265	28
		AM-NF-NS4	0.772819	0.506	0.228	30
				0.511	0.221	30
				0.511	0.218	30
			0.786155	0.482	0.262	28
				0.486	0.256	28
				0.49	0.253	29
			0.786725	0.433	0.318	25
				0.43	0.321	25
				0.438	0.313	26
		AM-NF-NS5	0.788986	0.503	0.233	29
				0.507	0.23	30
				0.5	0.236	29
			0.790811	0.528	0.213	31
				0.531	0.211	31
				0.527	0.213	31
			0.802235	0.485	0.266	28
				0.484	0.265	28
				0.484	0.265	28
		NM-NF-S1	0.779455	0.466	0.217	27
				0.474	0.212	28
				0.475	0.209	28
			0.771151	0.543	0.148	32
				0.546	0.145	32
				0.546	0.144	32
			0.781794	0.546	0.113	32
				0.555	0.107	32
				0.561	0.103	33
		NM-NF-S2	0.773139	0.514	0.161	30
				0.521	0.153	30
				0.531	0.139	31
			0.769038	0.477	0.221	28
				0.483	0.213	28
				0.487	0.203	28
			0.708008	0.441	0.219	26
				0.458	0.206	27
				0.458	0.204	27
		NM-NF-S3	0.803439	0.454	0.228	26
				0.461	0.224	27
				0.466	0.219	27
			0.822588	0.4	0.302	23
				0.41	0.296	24
				0.418	0.287	24
			0.785653	0.465	0.205	27
				0.478	0.199	28
				0.483	0.194	28
		NM-NF-S4	0.787155	0.461	0.219	27
				0.467	0.214	27
				0.471	0.212	27
			0.767568	0.49	0.203	29
				0.5	0.196	29
				0.511	0.186	30
			0.779361	0.489	0.195	29
				0.497	0.188	29
				0.508	0.18	30
		NM-NF-S5	0.760899	0.491	0.203	29
				0.494	0.202	29
				0.5	0.195	29
			0.789021	0.467	0.216	27
				0.475	0.208	28
				0.487	0.201	28
			0.781543	0.543	0.171	32
				0.55	0.163	32
				0.561	0.151	33
		AM-NF-S1	0.793899	0.487	0.206	28
				0.495	0.197	29
				0.509	0.186	30
			0.80755	0.504	0.193	29
				0.513	0.184	30
				0.518	0.178	30
			0.793488	0.483	0.219	28
				0.492	0.211	29
				0.507	0.195	30
		AM-NF-S2	0.810991	0.484	0.214	28
				0.488	0.211	28
				0.492	0.208	29
			0.815588	0.384	0.289	22
				0.389	0.288	23
				0.399	0.282	23
			0.800572	0.451	0.244	26
				0.455	0.241	27
				0.462	0.234	27
		AM-NF-S3	0.812081	0.388	0.275	23
				0.399	0.271	23
				0.396	0.275	23
			0.79502	0.357	0.297	21
				0.359	0.299	21
				0.361	0.298	21
			0.786198	0.448	0.259	26
				0.454	0.255	27
				0.461	0.25	27
		AM-NF-S4	0.821368	0.378	0.32	22
				0.386	0.305	23
				0.387	0.309	23
			0.778353	0.4	0.287	23
				0.403	0.283	24
				0.404	0.283	24
			0.796504	0.433	0.27	25
				0.445	0.259	26
				0.456	0.249	27
		AM-NF-S5	0.765736	0.367	0.328	21
				0.377	0.321	22
				0.38	0.318	22
			0.803116	0.445	0.27	26
				0.447	0.267	26
				0.453	0.259	26
			0.802083	0.453	0.256	26
				0.46	0.25	27
				0.464	0.248	27
		NM-IF-NS1	0.717293	0.493	0.246	29
				0.494	0.246	29
				0.494	0.244	29
			0.801422	0.451	0.313	26
				0.456	0.308	27
				0.463	0.304	27
			0.804358	0.475	0.268	28
				0.477	0.267	28
				0.477	0.266	28
		NM-IF-NS2	0.800811	0.398	0.352	23
				0.401	0.351	23
				0.406	0.346	24
			0.802746	0.44	0.311	26
				0.44	0.311	26
				0.444	0.307	26
			0.785922	0.451	0.297	26
				0.454	0.296	27
				0.464	0.288	27
		NM-IF-NS3	0.791351	0.444	0.295	26
				0.445	0.294	26
				0.455	0.286	27
			0.785136	0.443	0.31	26
				0.443	0.309	26
				0.448	0.305	26
			0.790458	0.43	0.321	25
				0.43	0.322	25
				0.435	0.317	25
		NM-IF-NS4	0.800458	0.492	0.247	29
				0.505	0.233	29
				0.515	0.219	30
			0.805657	0.411	0.352	24
				0.42	0.342	25
				0.428	0.337	25
			0.780785	0.402	0.343	23
				0.41	0.337	24
				0.419	0.328	24
		NM-IF-NS5	0.781726	0.388	0.37	23
				0.397	0.363	23
				0.401	0.358	23
			0.792517	0.431	0.325	25
				0.433	0.322	25
				0.437	0.316	26
			0.790213	0.403	0.367	24
				0.406	0.364	24
				0.409	0.361	24
		AM-IF-NS1	0.785714	0.449	0.287	26
				0.452	0.285	26
				0.464	0.272	27
			0.788394	0.409	0.335	24
				0.418	0.327	24
				0.425	0.321	25
			0.801025	0.433	0.325	25
				0.445	0.313	26
				0.451	0.307	26
		AM-IF-NS2	0.752111	0.391	0.33	23
				0.396	0.325	23
				0.396	0.325	23
			0.779286	0.428	0.317	25
				0.438	0.307	26
				0.445	0.3	26
			0.78956	0.416	0.328	24
				0.426	0.318	25
				0.433	0.31	25
		AM-IF-NS3	0.783333	0.385	0.357	22
				0.393	0.348	23
				0.4	0.342	23
			0.781674	0.414	0.33	24
				0.418	0.327	24
				0.419	0.325	24
			0.773281	0.399	0.342	23
				0.406	0.336	24
				0.411	0.33	24
		AM-IF-NS4	0.797602	0.415	0.304	24
				0.422	0.299	25
				0.426	0.297	25
			0.770594	0.398	0.338	23
				0.405	0.331	24
				0.413	0.325	24
			0.786673	0.37	0.362	22
				0.375	0.36	22
				0.379	0.356	22
		AM-IF-NS5	0.771528	0.376	0.343	22
				0.376	0.345	22
				0.388	0.336	23
			0.779743	0.338	0.381	20
				0.344	0.378	20
				0.345	0.376	20
			0.78157	0.33	0.397	19
				0.33	0.4	19
				0.329	0.403	19
		NM-IF-S1	0.802065	0.474	0.235	28
				0.479	0.233	28
				0.493	0.222	29
			0.806837	0.423	0.264	25
				0.43	0.26	25
				0.427	0.264	25
			0.763228	0.476	0.232	28
				0.484	0.23	28
				0.481	0.232	28
		NM-IF-S2	0.794651	0.442	0.297	26
				0.449	0.293	26
				0.447	0.293	26
			0.803439	0.405	0.293	24
				0.404	0.295	24
				0.408	0.291	24
			0.807578	0.373	0.34	22
				0.379	0.334	22
				0.381	0.335	22
		NM-IF-S3	0.781043	0.365	0.32	21
				0.364	0.322	21
				0.368	0.323	21
			0.79479	0.394	0.295	23
				0.396	0.297	23
				0.399	0.295	23
		NM-IF-S4	0.781463	0.51	0.18	30
				0.524	0.168	31
				0.518	0.169	30
			0.780598	0.518	0.172	30
				0.519	0.173	30
				0.518	0.173	30
			0.754735	0.556	0.129	32
				0.556	0.125	32
				0.559	0.121	33
		NM-IF-S5	0.74404	0.524	0.167	31
				0.524	0.166	31
				0.527	0.164	31
			0.797645	0.533	0.133	31
				0.541	0.128	32
				0.545	0.127	32
			0.789196	0.531	0.19	31
				0.535	0.187	31
				0.537	0.187	31
		AM-IF-S1	0.803338	0.399	0.303	23
				0.405	0.301	24
				0.409	0.299	24
			0.796836	0.315	0.344	18
				0.319	0.346	19
				0.323	0.344	19
			0.81176	0.393	0.313	23
				0.399	0.311	23
				0.405	0.305	24
		AM-IF-S2	0.806466	0.372	0.322	22
				0.381	0.317	22
				0.385	0.317	22
			0.811272	0.354	0.371	21
				0.355	0.37	21
				0.366	0.363	21
			0.780714	0.38	0.313	22
				0.39	0.307	23
				0.39	0.308	23
		AM-IF-S3	0.784713	0.284	0.315	17
				0.29	0.319	17
				0.292	0.327	17
			0.809359	0.353	0.298	21
				0.357	0.303	21
				0.362	0.306	21
			0.811354	0.35	0.321	20
				0.359	0.318	21
				0.368	0.318	21
		AM-IF-S4	0.781625	0.347	0.348	20
				0.352	0.347	21
				0.354	0.347	21
			0.799457	0.393	0.321	23
				0.4	0.319	23
				0.409	0.315	24
			0.790782	0.307	0.367	18
				0.311	0.369	18
				0.313	0.374	18
		AM-IF-S5	0.795407	0.398	0.297	23
				0.403	0.294	24
				0.404	0.294	24
			0.737173	0.475	0.221	28
				0.478	0.217	28
				0.473	0.22	28
			0.808158	0.452	0.277	26
				0.457	0.274	27
				0.457	0.272	27

## Sheet: Fig.S3
Exp.1
Variety	Stage	Treatment	Shoot P concentration (g/kg)	Shoot P content (g)	Root P concentration (g/kg)
GNZ	Heading	NM-NF1	1.8978	0.0200029
		NM-NF2	1.87629	0.0206017
		NM-NF3	1.91911	0.0177518
		AM-NF1	2.08566	0.0231299
		AM-NF2	1.93633	0.0223453
		AM-NF3	1.81575	0.0164144
		NM-IF1	2.67457	0.0311319
		NM-IF2	2.42551	0.0318227
		NM-IF3	2.63381	0.0282607
		AM-IF1	2.95306	0.0306528
		AM-IF2	2.46285	0.0241359
		AM-IF3	2.34961	0.0227678
		NM-CF1	2.97898	0.0316665
		NM-CF2	3.00625	0.0341811
		NM-CF3	2.82466	0.031721
		AM-CF1	2.93497	0.031639
		AM-CF2	2.99307	0.0309484
		AM-CF3	2.58191	0.0247347
	Maturing	NM-NF1	0.995576	0.00965709
		NM-NF2	1.05218	0.0124367
		NM-NF3	1.5239	0.013197
		AM-NF1	1.34628	0.0164784
		AM-NF2	1.40098	0.0181426
		AM-NF3	1.44296	0.0173444
		NM-IF1	1.19417	0.0153093
		NM-IF2	1.52515	0.0181492
		NM-IF3	1.2856	0.0145787
		AM-IF1	1.32322	0.0151244
		AM-IF2	1.58616	0.0165912
		AM-IF3	1.40612	0.0133722
		NM-CF1	1.33095	0.0177016
		NM-CF2	1.61501	0.0174421
		NM-CF3	1.66057	0.0212055
		AM-CF1	1.44722	0.018206
		AM-CF2	1.46481	0.0174606
		AM-CF3	1.41512	0.011703
SHZ	Heading	NM-NF1	2.48145	0.02809
		NM-NF2	2.04728	0.0179137
		NM-NF3	2.44839	0.0229169
		AM-NF1	2.35032	0.0220225
		AM-NF2	2.66234	0.014989
		AM-NF3	2.50648	0.0245635
		NM-IF1	2.23251	0.0251827
		NM-IF2	2.36516	0.023628
		NM-IF3	2.46155	0.0265109
		AM-IF1	2.74083	0.0201451
		AM-IF2	2.54606	0.0190191
		AM-IF3	2.67703	0.0206667
		NM-CF1	2.22637	0.0289873
		NM-CF2	2.32249	0.03428
		NM-CF3	2.05655	0.0242261
		AM-CF1	2.95926	0.0259527
		AM-CF2	2.64516	0.0225632
		AM-CF3	2.55821	0.0218471
	Maturing	NM-NF1	1.74161	0.0315406
		NM-NF2	1.53367	0.025551
		NM-NF3	1.56455	0.0185556
		AM-NF1	1.94377	0.028515
		AM-NF2	1.81214	0.0318755
		AM-NF3	1.71928	0.0239667
		NM-IF1	1.64397	0.0313669
		NM-IF2	1.67669	0.0291577
		NM-IF3	1.78089	0.0263571
		AM-IF1	1.60981	0.0153898
		AM-IF2	1.70889	0.0127825
		AM-IF3	1.40241	0.0135192
		NM-CF1	1.45349	0.018968
		NM-CF2	1.53852	0.0199854
		NM-CF3	1.41842	0.0167516
		AM-CF1	1.74975	0.0181449
		AM-CF2	1.53709	0.0136494
		AM-CF3	1.48655	0.0157425
Exp.2
Variety	Stage	Treatment	Shoot P concentration (g/kg)	Shoot P content (g)	Root P concentration (g/kg)
GNZ	Heading	NM-NF-NS1	0.824295		0.652973
		NM-NF-NS2	0.887232		0.779229
		NM-NF-NS3	0.813294		0.688831
		NM-NF-NS4	0.929856		0.753302
		NM-NF-NS5	0.839709		0.640328
		AM-NF-NS1	0.973433		0.779994
		AM-NF-NS2	1.01634		0.883621
		AM-NF-NS3	1.05138		0.848772
		AM-NF-NS4	1.12905		0.808908
		AM-NF-NS5	1.03044		0.747316
		NM-NF-S1	1.16789		0.883187
		NM-NF-S2	1.14011		0.776336
		NM-NF-S3	1.02084		0.862033
		NM-NF-S4	1.10596		0.905265
		NM-NF-S5	1.13023		0.779611
		AM-NF-S1	0.950216		0.94697
		AM-NF-S2	1.01212		0.911373
		AM-NF-S3	0.984252		0.889995
		AM-NF-S4	1.00718		0.910141
		AM-NF-S5	0.955154		0.669729
		NM-IF-NS1	1.27407		0.947428
		NM-IF-NS2	1.18634		0.859111
		NM-IF-NS3	1.1429		0.881866
		NM-IF-NS4	1.23995		0.797573
		NM-IF-NS5	1.16297		0.65574
		AM-IF-NS1	1.73207		0.721699
		AM-IF-NS2	1.5479		0.673699
		AM-IF-NS3	1.56287		0.651534
		AM-IF-NS4	1.66186		0.613717
		AM-IF-NS5	1.45755		0.717004
		NM-IF-S1	1.34444		0.797473
		NM-IF-S2	1.57433		0.915796
		NM-IF-S3	1.37035		0.90376
		NM-IF-S4	1.53288		1.69613
		NM-IF-S5	1.51922		0.997867
		AM-IF-S1	1.53542		1.41585
		AM-IF-S2	1.45287		1.08044
		AM-IF-S3	1.41695		1.06788
		AM-IF-S4	1.22269		1.16079
		AM-IF-S5	1.39411		0.961934

## Sheet: Fig.S4
Exp.1
Variety	Stage	Treatment	Shoot MPR	MGR
GNZ	Heading	NM-NF1	18.9072	6.09286
		NM-NF2	14.8735	5.39533
		NM-NF3	-15.6164	-8.97245
		NM-IF1	0.814508	-22.7231
		NM-IF2	-20.6189	-27.433
		NM-IF3	-25.1187	-27.1204
		NM-CF1	-2.71767	-3.20841
		NM-CF2	-4.84111	-3.56835
		NM-CF3	-23.9468	-12.9549
	Maturing	NM-NF1	40.0797	26.377
		NM-NF2	54.2269	32.3148
		NM-NF3	47.4409	18.7612
		NM-IF1	-5.546	-8.80368
		NM-IF2	3.61455	-16.1429
		NM-IF3	-16.4883	-22.5855
		NM-CF1	-3.07217	3.09901
		NM-CF2	-7.041	-0.688851
		NM-CF3	-37.6937	-28.5543
SHZ	Heading	NM-NF1	-4.13996	-3.73367
		NM-NF2	-34.7555	-27.5761
		NM-NF3	6.92081	-6.64232
		NM-IF1	-19.7636	-26.4939
		NM-IF2	-24.2486	-24.4276
		NM-IF3	-17.6862	-28.5792
		NM-CF1	-11.0126	-28.8203
		NM-CF2	-22.6346	-30.2586
		NM-CF3	-25.0901	-33.2934
	Maturing	NM-NF1	13.0845	1.8826
		NM-NF2	26.4114	11.5804
		NM-NF3	-4.95325	-2.14931
		NM-IF1	-46.8596	-36.6608
		NM-IF2	-55.8623	-45.0399
		NM-IF3	-53.3184	-40.656
		NM-CF1	-2.28013	-24.7306
		NM-CF2	-26.491	-36.8769
		NM-CF3	-15.2184	-22.2184
Exp.2
Variety	Stage	Treatment	MPR	MGR
GNZ	Heading	AM-NF-NS1	32.8498	3.12612
		AM-NF-NS4	39.535	-0.182441
		AM-NF-NS5	33.8397	7.95162
		AM-NF-S1	-37.145	-28.1544
		AM-NF-S2	-28.3472	-22.1253
		AM-NF-S3	-28.3153	-20.4233
		AM-NF-S5	-36.1844	-24.8675
		AM-IF-NS3	14.6918	-9.43235
		AM-IF-NS4	2.117	-12.7286
		AM-IF-NS5	-9.24886	-21.6247
		AM-IF-S1	7.80457	-4.39958
		AM-IF-S2	-2.41767	1.61833
		AM-IF-S3	-21.0488	-15.7219
		AM-IF-S4	-19.4114	-8.52619
		AM-IF-S5	-1.82092	-0.899149

## Sheet: Fig.S5
Exp.1
Variety	Stage	Treatment	TC%	MGR	Shoot MPR
GNZ	Heading	NM-NF1	27.2154	6.09256	18.9072
		NM-NF2	32.5883	5.39502	14.8735
		NM-NF3	24.5023	-8.97272	-15.6164
		NM-IF1	20.0027	-22.7229	0.814508
		NM-IF2	10.0001	-27.4328	-20.6189
		NM-IF3	14.1426	-27.1202	-25.1187
		NM-CF1	21.4514	-3.20842	-2.71767
		NM-CF2	20.0027	-3.56836	-4.84111
		NM-CF3	20.7396	-12.9549	-23.9468
	Maturing	NM-NF1	63.1237	26.377	40.0797
		NM-NF2	58.9899	32.3148	54.2269
		NM-NF3	60.8615	18.7612	47.4409
		NM-IF1	39.3212	-8.80368	-5.546
		NM-IF2	47.6385	-16.1429	3.61455
		NM-IF3	38.5416	-22.5855	-16.4883
		NM-CF1	30.353	3.09901	-3.07217
		NM-CF2	34.6828	-0.688851	-7.041
		NM-CF3	31.3301	-28.5543	-37.6937
SHZ	Heading	NM-NF1	44.6449	-3.73367	-4.13996
		NM-NF2	61.5637	-27.5761	-34.7555
		NM-NF3	67.498	-6.64232	6.92081
		NM-IF1	10.0001	-26.4939	-19.7636
		NM-IF2	0	-24.4276	-24.2486
		NM-IF3	10.0001	-28.5792	-17.6862
		NM-CF1	10.0001	-28.8203	-11.0126
		NM-CF2	22.3653	-30.2586	-22.6346
		NM-CF3	14.1426	-33.2934	-25.0901
	Maturing	NM-NF1	52.5842	1.8826	13.0845
		NM-NF2	39.3212	11.5804	26.4114
		NM-NF3	41.8199	-2.14931	-4.95325
		NM-IF1	34.2445	-36.6608	-46.8596
		NM-IF2	24.0899	-45.0399	-55.8623
		NM-IF3	28.8263	-40.656	-53.3184
		NM-CF1	43.6055	-24.7306	-2.28013
		NM-CF2	32.7422	-36.8769	-26.491
		NM-CF3	29.8526	-22.2184	-15.2184
Exp.2
Variety	Stage	Treatment	Extraradical hyphal density(m/g)	MPR
GNZ	Heading	AM-NF-NS1	14.9357	32.8498
		AM-NF-NS2	21.6614	33.7008
		AM-NF-NS4	12.7433	39.535
		AM-NF-NS5	6.42908	33.8397
		AM-NF-S1	4.30218	-37.145
		AM-NF-S2	1.5	-28.3472
		AM-NF-S4	3.57166	-17.9149
		AM-NF-S5	3.3859	-36.1844
		AM-IF-NS3	0.434886	14.6918
		AM-IF-NS4	0.428926	2.117
		AM-IF-NS5	0.17299	-9.24886
		AM-IF-S1	0.205673	7.80457
		AM-IF-S2	0.573519	-2.41767
		AM-IF-S3	0.473143	-21.0488
		AM-IF-S4	0.0607826	-19.4114
		AM-IF-S5	1.11366	-1.82092

[truncated: 2 more sheets: Table 1, Table 2]
